# Supplementary material for: Gut microbiota dynamics and their impact on body condition in nestlings of the yellow-rumped flycatchers, Ficedula zanthopygia
Source: Front Microbiol. 2025 May 30;16:1595357. doi: 10.3389/fmicb.2025.1595357 (PMC12165319; doi:10.3389/fmicb.2025.1595357)
Supplement: Supplementary file 1 [file Table_1.xlsx]

## Sheet: Table S1
Table S1. The sampling information, morphylogical characters and gut microbial diversity indices of nestling yellow-rumped flycatchers from different nest boxes at four different ages. The sampling information includes nest ID, individual ID, sex, brood size and firs-egg laying date for each nest. For each nest, the laying date was recorded as the number of days elapsed from the first of January …
Sample ID for sequencing	Age	nest ID	Individual ID	sex	brood size	first-egg laying date	weight (g)	tarsus length (cm)	scaled-mass index (SMI)	shannon	Chao1
Y352D101	D3	352	352-62	F	5	16	3.02	6.63	7.95559	4.32533	152
Y352D102	D3	352	352-24	M	5	16	3.02	7.13	7.14782	0.856276	92
Y352D103	D3	352	352-88	M	5	16	3.07	6.29	8.7392	2.18493	71
Y352D104	D3	352	352-31	F	5	16	1.99	5.22	7.45482	1.27111	41
Y352D224	D6	352	352-24	M	5	16	7.84	13.15	7.5338	3.61203	241
Y352D231	D6	352	352-31	F	5	16	5.36	10.38	7.29693	6.41126	334
Y352D262	D6	352	352-62	F	5	16	6.79	12.82	6.77364	5.4591	317
Y352D288	D6	352	352-88	M	5	16	7.11	11.77	8.044	6.99129	503
Y352D331	D9	352	352-31	F	5	16	10.66	14.74	8.65877	4.53289	277
Y352D362	D9	352	352-62	F	5	16	11.02	16.35	7.68395	6.12777	255
Y352D388	D9	352	352-88	M	5	16	12.3	16.09	8.78132	5.88161	494
Y352D424	D12	352	352-24	M	5	16	13.12	16.79	8.79738	1.31502	69
Y352D431	D12	352	352-31	F	5	16	11	16.22	7.7607	5.67954	337
Y352D462	D12	352	352-62	F	5	16	11.78	17.53	7.41278	6.17779	455
Y352D488	D12	352	352-88	M	5	16	12.02	16.66	8.15258	6.77206	294
Y43D101	D3	2004-3-21	2021-4-3-37	F	7	6	3.45	7.3	7.88708	4.71954	56
Y43D102	D3	2004-3-21	2021-4-3-38	M	7	6	4.37	7.9	8.89329	1.02467	22
Y43D104	D3	2004-3-21	2021-4-3-93	M	7	6	4.64	9.24	7.49716	4.22277	49
Y43D105	D3	2004-3-21	2021-4-3-99	F	7	6	2.72	6.78	6.93308	3.73748	72
Y43D106	D3	2004-3-21	2021-4-3-58	M	7	6	2.33	5.97	7.16279	5.03932	62
Y43D236	D6	2004-3-21	2021-4-3-36	F	7	6	8.75	13.26	8.30575	5.93724	332
Y43D237	D6	2004-3-21	2021-4-3-37	F	7	6	8.45	13.36	7.93273	0.160034	17
Y43D238	D6	2004-3-21	2021-4-3-38	M	7	6	9.55	13.46	8.86747	5.16015	193
Y43D258	D6	2004-3-21	2021-4-3-58	M	7	6	6.21	11.45	7.31682	3.05846	144
Y43D293	D6	2004-3-21	2021-4-3-93	M	7	6	9.78	13.7	8.84774	5.70875	373
Y43D299	D6	2004-3-21	2021-4-3-99	F	7	6	7.48	11.78	8.45203	6.3747	187
Y43D336	D9	2004-3-21	2021-4-3-36	F	7	6	10.95	16.96	7.2342	4.15663	156
Y43D337	D9	2004-3-21	2021-4-3-37	F	7	6	11.32	15.95	8.18634	3.27939	59
Y43D338	D9	2004-3-21	2021-4-3-38	M	7	6	11.43	15.16	8.90794	5.39181	269
Y43D358	D9	2004-3-21	2021-4-3-58	M	7	6	10.49	16.08	7.49596	6.66137	377
Y43D393	D9	2004-3-21	2021-4-3-93	M	7	6	12.72	16.4	8.14799	4.45665	271
Y43D399	D9	2004-3-21	2021-4-3-99	F	7	6	10.72	15.42	8.82952	7.07604	299
Y43D436	D12	2004-3-21	2021-4-3-36	F	7	6	11.58	17.75	7.15432	5.12583	240
Y43D437	D12	2004-3-21	2021-4-3-37	F	7	6	11.61	17.76	7.16691	4.47328	263
Y43D438	D12	2004-3-21	2021-4-3-38	M	7	6	11.47	16.47	7.91206	6.14101	274
Y43D458	D12	2004-3-21	2021-4-3-58	M	7	6	11.65	17.47	7.36808	2.95169	57
Y43D493	D12	2004-3-21	2021-4-3-93	M	7	6	12.46	16.96	8.2318	2.70165	143
Y43D499	D12	2004-3-21	2021-4-3-99	F	7	6	10.98	16.38	7.63541	3.13979	214
Y45D101	D3	2004-5-21	2021-4-5-93	M	6	15	3.83	7.07	9.17847	5.86323	342
Y45D102	D3	2004-5-21	2021-4-5-87	M	6	15	3.82	6.66	9.99635	1.73657	53
Y45D103	D3	2004-5-21	2021-4-5-43	F	6	15	3.58	8.07	7.0607	4.61636	109
Y45D104	D3	2004-5-21	2021-4-5-37	M	6	15	4.57	8.43	8.45219	3.49945	31
Y45D105	D3	2004-5-21	2021-4-5-42	M	6	15	3.89	6.81	9.85107	2.08182	68
Y45D237	D6	2004-5-21	2021-4-5-37	M	6	15	9.25	14.37	7.80009	3.61441	157
Y45D242	D6	2004-5-21	2021-4-5-42	M	6	15	8.16	13.35	7.66893	2.5256	137
Y45D243	D6	2004-5-21	2021-4-5-43	F	6	15	8.67	13.73	7.81833	2.55778	34
Y45D287	D6	2004-5-21	2021-4-5-87	M	6	15	7.47	12.87	7.40941	1.78948	26
Y45D293	D6	2004-5-21	2021-4-5-93	M	6	15	8.48	14.24	7.24712	2.06135	120
Y45D337	D9	2004-5-21	2021-4-5-37	M	6	15	12.3	16.42	8.52267	3.86082	116
Y45D342	D9	2004-5-21	2021-4-5-42	M	6	15	11.33	16.24	7.97903	4.97707	312
Y45D343	D9	2004-5-21	2021-4-5-43	F	6	15	11.44	16.71	7.72503	2.03724	102
Y45D387	D9	2004-5-21	2021-4-5-87	M	6	15	12.02	16.79	8.05979	3.43357	176
Y45D393	D9	2004-5-21	2021-4-5-93	M	6	15	11.4	16.66	7.73206	2.92669	155
Y45D437	D12	2004-5-21	2021-4-5-37	M	6	15	12.21	17.4	7.76805	3.85773	135
Y45D442	D12	2004-5-21	2021-4-5-42	M	6	15	12.29	16.64	8.35046	1.49013	71
Y45D443	D12	2004-5-21	2021-4-5-43	F	6	15	11.75	17.08	7.68255	1.73645	71
Y45D487	D12	2004-5-21	2021-4-5-87	M	6	15	12.94	17.83	7.94178	6.16856	445
Y45D493	D12	2004-5-21	2021-4-5-93	M	6	15	11.14	16.7	7.52908	3.73412	152
YA5D101	D3	21-A5	21-A5-22	M	6	1	3.49	6.83	8.80002	1.37642	40
YA5D102	D3	21-A5	21-A5-85	M	6	1	3.24	6	9.88702	0.869098	49
YA5D103	D3	21-A5	21-A5-25	M	6	1	3.3	6.62	8.71254	3.16491	97
YA5D104	D3	21-A5	21-A5-23	M	6	1	3.67	6.97	8.98148	4.66134	131
YA5D105	D3	21-A5	21-A5-24	F	6	1	3.25	6.85	8.15965	4.51094	60
YA5D106	D3	21-A5	21-A5-21	F	6	1	3.58	8.56	6.47365	7.09267	200
YA5D222	D6	21-A5	21-A5-22	M	6	1	6.22	11.71	7.09025	2.85023	141
YA5D223	D6	21-A5	21-A5-23	M	6	1	6.65	11.92	7.38457	3.89695	81
YA5D224	D6	21-A5	21-A5-24	F	6	1	7.1	11.36	8.46323	5.33402	264
YA5D225	D6	21-A5	21-A5-25	M	6	1	6.99	11.31	8.38641	3.54822	82
YA5D285	D6	21-A5	21-A5-85	M	6	1	6.31	11.95	6.98112	5.84276	311
YA5D321	D9	21-A5	21-A5-21	F	6	1	11.78	15.22	9.12747	5.90235	275
YA5D322	D9	21-A5	21-A5-22	M	6	1	11.23	15.78	8.25042	3.06546	181
YA5D323	D9	21-A5	21-A5-23	M	6	1	12.23	15	9.68151	3.93326	113
YA5D324	D9	21-A5	21-A5-24	F	6	1	12.19	15.39	9.29191	3.37993	105
YA5D325	D9	21-A5	21-A5-25	M	6	1	12	15.67	8.90741	6.9595	539
YA5D385	D9	21-A5	21-A5-85	M	6	1	11.92	15.2	9.25384	4.82653	308
YA5D422	D12	21-A5	21-A5-22	M	6	1	11.76	16.88	7.82362	5.06603	203
YB2D101	D3	16-B2	16-B2-76	M	7	6	4.1	8.03	8.14566	3.91932	38
YB2D102	D3	16-B2	16-B2-75	M	7	6	2.88	6.64	7.56997	3.96581	128
YB2D103	D3	16-B2	16-B2-62	F	7	6	4.58	8.91	7.80733	1.92781	55
YB2D104	D3	16-B2	16-B2-72	M	7	6	3.85	7.9	7.83505	4.2257	73
YB2D105	D3	16-B2	16-B2-78	M	7	6	3.52	7.82	7.27165	4.4163	268
YB2D106	D3	16-B2	16-B2-88	F	7	6	4.07	7.44	9.04779	3.29901	97
YB2D262	D6	16-B2	16-B2-62	F	7	6	8.82	14.43	7.39199	4.25767	141
YB2D272	D6	16-B2	16-B2-72	M	7	6	7.65	12.13	8.27935	5.24429	240
YB2D275	D6	16-B2	16-B2-75	M	7	6	5.52	10.79	7.09806	1.70777	12
YB2D276	D6	16-B2	16-B2-76	M	7	6	8.16	12.17	8.78859	2.6187	267
YB2D278	D6	16-B2	16-B2-78	M	7	6	6.92	11.56	8.03937	5.82195	393
YB2D288	D6	16-B2	16-B2-88	F	7	6	9.38	13.01	9.15685	5.96536	492
YB2D362	D9	16-B2	16-B2-62	F	7	6	11.69	16.72	7.88689	1.8686	48
YB2D372	D9	16-B2	16-B2-72	M	7	6	11.62	16.09	8.29584	4.69996	176
YB2D375	D9	16-B2	16-B2-75	M	7	6	10.61	15.12	8.30111	3.42238	109
YB2D376	D9	16-B2	16-B2-76	M	7	6	11.39	16.24	8.02128	2.56714	74
YB2D378	D9	16-B2	16-B2-78	M	7	6	10.83	15.88	7.88288	6.10782	451
YB2D388	D9	16-B2	16-B2-88	F	7	6	12.69	15.68	9.41074	3.28216	294
YB2D462	D12	16-B2	16-B2-62	F	7	6	11.59	16.9	7.69709	2.37243	39
YB2D472	D12	16-B2	16-B2-72	M	7	6	12.15	16.33	8.48715	4.49549	237
YB2D475	D12	16-B2	16-B2-75	M	7	6	12.75	16.55	8.73247	6.11211	289
YB2D476	D12	16-B2	16-B2-76	M	7	6	11.87	16.52	8.15151	6.9478	406
YB2D478	D12	16-B2	16-B2-78	M	7	6	11.72	16.14	8.32909	3.44338	68
YB2D488	D12	16-B2	16-B2-88	F	7	6	12.93	15.85	9.43766	2.3902	100
YC0D101	D3	16-C0	16-C0-32	F	6	4	3.15	6.53	8.48585	3.15604	63
YC0D102	D3	16-C0	16-C0-97	M	6	4	3.18	6.9	7.89886	1.1853	41
YC0D103	D3	16-C0	16-C0-33	F	6	4	3.17	6.66	8.2954	4.91406	61
YC0D104	D3	16-C0	16-C0-35	F	6	4	3.26	6.35	9.15122	4.20165	42
YC0D105	D3	16-C0	16-C0-34	F	6	4	3.09	6.68	8.05043	5.89321	103
YC0D232	D6	16-C0	16-C0-32	F	6	4	6.66	11.19	8.11699	4.09164	203
YC0D233	D6	16-C0	16-C0-33	F	6	4	6.42	10.21	8.95512	6.85173	527
YC0D234	D6	16-C0	16-C0-34	F	6	4	6.83	11.16	8.35715	4.20516	187
YC0D235	D6	16-C0	16-C0-35	F	6	4	7.09	11.12	8.72128	4.04056	205
YC0D297	D6	16-C0	16-C0-97	M	6	4	6.81	11.39	8.08608	2.21111	65
YC0D332	D9	16-C0	16-C0-32	F	6	4	11.42	15.35	8.73839	1.91901	68
YC0D333	D9	16-C0	16-C0-33	F	6	4	11.14	14.71	9.07585	5.89875	288
YC0D334	D9	16-C0	16-C0-34	F	6	4	11.25	16.37	7.83021	5.2111	171
YC0D335	D9	16-C0	16-C0-35	F	6	4	11.77	15.68	8.72848	7.40422	403
YC0D397	D9	16-C0	16-C0-97	M	6	4	11	15.73	8.1193	4.48725	311
YC0D432	D12	16-C0	16-C0-32	F	6	4	11.25	16.46	7.76724	2.37516	94
YC0D434	D12	16-C0	16-C0-33	F	6	4	11.07	16.12	7.64396	4.4122	212
YC0D435	D12	16-C0	16-C0-34	F	6	4	11.3	16.69	7.96062	1.10393	55
YC0D497	D12	16-C0	16-C0-97	M	6	4	11.89	17.03	7.80772	3.11502	86
YE7D103	D3	20-E7	20-E7-42	F	5	7	3.28	6.34	9.22876	2.91452	86
YE7D104	D3	20-E7	20-E7-43	F	5	7	3.89	6.81	9.85107	5.83915	88
YE7D105	D3	20-E7	20-E7-40	M	5	7	2.51	5.75	8.15479	3.35241	65
YE7D240	D6	20-E7	20-E7-40	M	5	7	4.8	9.52	7.42212	6.52362	435
YE7D242	D6	20-E7	20-E7-42	F	5	7	5.69	10.03	8.14749	5.1283	278
YE7D243	D6	20-E7	20-E7-43	F	5	7	6.68	11.07	8.27166	5.84671	281
YE7D340	D9	20-E7	20-E7-40	M	5	7	9.62	13.78	8.62869	5.50377	336
YE7D342	D9	20-E7	20-E7-42	F	5	7	10.74	13.83	9.58204	4.84329	105
YE7D343	D9	20-E7	20-E7-43	F	5	7	9.98	15.48	7.54228	1.69729	85
YE7D440	D12	20-E7	20-E7-40	M	5	7	12.37	16.57	8.45716	3.24675	198
YE7D442	D12	20-E7	20-E7-42	F	5	7	11.78	15.24	9.10983	5.52588	272
YE7D443	D12	20-E7	20-E7-43	F	5	7	12.47	16.41	8.64822	5.75663	332

## Sheet: Table S2
Table S2. LMM output from the gut microbial alpha diversity analyses of nestlings. Nest ID and Individual ID were as random effects.The effect of alpha diversity is reported for age, sex, first-egg laying date and brood size of each nest. *p < 0.05.
Dependent/Independent variable	Estimate	SE	df	Test statistic	p
(a) Shannon (all nestlings)
(Intercept)	5.669	1.689	4.509	3.339	0.024*
Age	0.068	0.043	97.257	1.57	0.12
Sex	-0.298	0.336	29.978	-0.887	0.382
First-egg laying date	-0.047	0.037	4.416	-1.27	0.267
Brood size	-0.25	0.255	4.319	-0.982	0.378
(b) Chao1 (all nestlings)
(Intercept)	266.35	145.002	4.375	1.837	0.134
Age	12.106	3.308	98.632	3.633	<0.001*
Sex	14.358	22.931	29.32	0.636	0.536
First-egg lay date	-0.404	3.175	4.219	-0.127	0.945
Brood size	-28.232	21.813	4.22	-1.294	0.262

## Sheet: Table S3 
Table S3. Bayesian mixed-effects model output from the gut microbial alpha diversity analyses of nestlings. The effect of alpha diversity is reported for age, sex, first-egg laying date and brood size of each nest. All models included nest-level random intercepts (1 | nest ID) and incorporated random slopes for age groups at the individual level (1 + Age | Individual ID). Significant effects (95%…
	Estimate	Est.Error	l-95% CI	u-95% CI	Rhat	Bulk_ESS	Tail_ESS
(a) Shannon (all nestlings)
Intercept	5.69	2.69	0.39	11.25	1	2788	2121
Age	0.07	0.05	-0.02	0.16	1	5776	2797
Sex	-0.34	0.38	-1.1	0.4	1	3030	2497
First-egg laying date	-0.05	0.06	-0.17	0.07	1	2747	2012
Brood size	-0.25	0.41	-1.08	0.57	1	2599	2080
(b) Chao1 (all nestlings)
Intercept	266.67	197.49	-122.79	686.18	1	1995	1681
Age*	12.09	3.37	5.56	18.48	1	6127	3143
Sex	12.59	25.28	-37.52	61.65	1	4195	2727
First-egg laying date	-0.57	4.46	-9.33	8.56	1	1927	1930
Brood size	-28.15	29.87	-92.23	29.94	1	2057	1617

## Sheet: Table S4
Table S4. Microbial community differences between nest boxes based on unweighted UniFrac and Bray-Curtis distances were assessed using Permutational Multivariate Analysis of Variance (PERMANOVA). Wilcoxon tests were used to investigate microbial community differences.
Unweighted-UniFrac Distances
Group 1	Group 2	Sample size	Permutations	pseudo-F	p-value	q-value
D3	D12	63	999	5.9395	0.001	0.002
D3	D6	68	999	6.2764	0.001	0.002
D3	D9	68	999	7.4743	0.001	0.002
D6	D12	63	999	1.40243	0.076	0.0972
D6	D9	68	999	1.23209	0.165	0.165
D9	D12	63	999	1.38359	0.081	0.0972
Bray-Curtis Distances
Group 1	Group 2	Sample size	Permutations	pseudo-F	p-value	q-value
D3	D12	63	999	2.66076	0.001	0.002
D3	D6	68	999	2.80785	0.001	0.002
D3	D9	68	999	4.16104	0.001	0.002
D6	D12	63	999	1.46429	0.043	0.0516
D6	D9	68	999	1.69708	0.02	0.03
D9	D12	63	999	1.22843	0.203	0.203

## Sheet: Table S5
Table S5. LMM output from contemporary body condition (SMI) analyses at day-3, day-9 and day-12. Nest ID was as random effect. The effect of SMI is reported for alpha diversity of gut microbiota (Shannon, Faith's PD and Chao1), sex, first-egg laying date and brood size of each nest. *p < 0.05.
Dependent/Independent variable	Estimate	SE	df	Test statistic	p
Day-3
(a) SMI
(Intercept)	11.176	2.446	3.712	4.57	0.012*
Shannon	-0.163	0.099	26.211	-1.645	0.112
Sex	0.181	0.326	26.804	0.556	0.583
First-egg lay date	-0.023	0.05	3.391	-0.456	0.676
Brood size	-0.366	0.371	3.789	-0.988	0.382
(b) log10(SMI)
(Intercept)	1.141	0.13	6.105	8.752	<0.001*
log10(chao1)	-0.048	0.312	28.044	-0.526	0.138
Sex	0.018	0.016	27.702	1.082	0.288
First-egg lay date	-0.001	0.002	3.49	-0.321	0.766
Brood size	-0.023	0.017	3.932	-1.307	0.262
Day-9
(a) SMI
(Intercept)	8.822	1.321	7.409	6.68	<0.001*
Shannon	0.087	0.07	29.923	1.239	0.225
Sex	-0.113	0.218	29.399	-0.519	0.607
Brood size	-0.12	0.208	6.319	-0.576	0.584
(b) SMI
(Intercept)	9.047	1.306	7.237	6.926	<0.001*
chao1	<0.001	<0.001	29.573	0.783	0.44
Sex	-0.129	0.235	29.734	-0.55	0.587
Brood size	-0.178	0.209	6.479	-0.563	0.593
Day-12
(a) SMI
(Intercept)	10.125	2.028	4.341	7.992	0.006*
log10(Shannon)	-0.69	0.38	21.402	-1.814	0.084
Sex	0.248	0.166	21.161	1.495	0.15
First-egg lay date	-0.02	0.043	4.441	-0.463	0.665
Brood size	-0.276	0.298	3.98	-0.925	0.408
(b) log10(SMI)
(Intercept)	9.817	1.959	4.306	5.011	0.006*
log10(chao1)	-0.001	0.001	21.421	-1.023	0.318
Sex	0.208	0.174	21.386	1.192	0.246
First-egg lay date	-0.015	0.041	4.471	-0.359	0.736
Brood size	-0.267	0.289	3.995	-0.924	0.408

## Sheet: Table S6
Table S6. LMM or LM output from time-lagged (day-6) body condition (SMI) analyses. Nest ID was as random effect. The effect of SMI is reported for alpha diversity of gut microbiota, including Shannon and Chao1 indices. *p < 0.05.
Dependent variable	Independent variable	Estimate	SE	df	t value	p
LMM
SMI at D3	(Intercept)	8.43109	0.45187	19.5474	18.658	<0.001*
	Shannon at D6	-0.02733	0.09142	24.8727	-0.299	0.767
SMI at D3	(Intercept)	8.2	0.3466	15.25	23.66	<0.001*
	Chao1 at D6	<0.001	0.00113	25	0.436	0.667
SMI at D12	(Intercept)	7.67031	0.26207	19.9709	29.268	<0.001*
	Shannon at D6	0.08191	0.04865	24.2305	1.684	0.105
SMI at D12	(Intercept)	7.752	0.205	14.12	37.819	<0.001*
	Chao1 at D6	0.001162	0.0005864	23.79	1.982	0.0592
LM
SMI at D9	(Intercept)	7.748	0.243	25	31.859	<0.001*
	Shannon at D6	0.131	0.052	25	2.505	0.019*
SMI at D9	(Intercept)	7.927	0.178	25	44.569	<0.001*
	Chao1 at D6	0.002	0.001	25	2.544	0.018*
All models initially included nest ID as a random effect, but singular fit warnings, indicating zero nest-level variance, were detected in the DHARMa residuals when analyzing the effect of SMI at D9 on Shannon and Chao1 indices. Therefore, a linear model (LM) was used to analyze the effect of SMI at D9 on Shannon and Chao1 indices.
